# Supplementary material for: Draft Genomes of Amaranthus tuberculatus, Amaranthus hybridus, and Amaranthus palmeri
Source: Genome Biol Evol. 2020 Aug 24;12(11):1988–93. doi: 10.1093/gbe/evaa177 (PMC7643611; doi:10.1093/gbe/evaa177)
Supplement: evaa177_Supplementary_Data [file evaa177_supplementary_data.zip]

Archive with 4 entries (4 files):
- Figure S1.pdf
- Figure S2.pdf
- Supplemental captions.docx
- Table S1.docx
